# Supplementary material for: Detection of miRNA regulatory effect on triple negative breast cancer transcriptome
Source: BMC Genomics. 2015 Jun 1;16(Suppl 6):S4. doi: 10.1186/1471-2164-16-S6-S4 (PMC4460783; doi:10.1186/1471-2164-16-S6-S4)
Supplement: Additional File 1 — Table S1 - MiRNAs identified in the Maire cohort for the analysis including all samples. [file 1471-2164-16-S6-S4-S1.xls]

## Sheet: MAIRE_allSamples_TargetSCan
MiRNA_ID	ES	PV_Adjusted
hsa-miR-19b-3p	16.6683	0
hsa-miR-19a-3p	16.0504	0
hsa-miR-1260a	15.5187	0
hsa-miR-15b-5p	14.8573	0
hsa-miR-766-3p	13.3469	0
hsa-miR-17-5p	13.0455	0
hsa-miR-106b-5p	12.6555	0
hsa-miR-532-3p	12.6062	0.0476264
hsa-miR-20a-5p	12.3762	0
hsa-miR-26a-5p	12.045	0
hsa-miR-484	11.8527	0
hsa-miR-93-5p	11.8302	0
hsa-miR-361-3p	11.8188	0
hsa-miR-144-3p	11.3147	0
hsa-miR-130b-3p	11.199	0
hsa-miR-18b-5p	11.1971	0
hsa-miR-520b	10.6719	0
hsa-miR-18a-5p	10.6692	0
hsa-miR-92a-3p	10.3705	0
hsa-miR-16-5p	10.361	0
hsa-miR-20b-5p	10.3073	0
hsa-miR-301b	10.2789	0.00625397
hsa-miR-663a	10.2086	0
hsa-miR-301a-3p	10.1896	0
hsa-miR-222-3p	10.1205	0
hsa-miR-185-5p	10.1067	0.00625397
hsa-miR-1915-3p	9.96834	0.02955
hsa-miR-331-3p	9.96779	0.00625397
hsa-miR-520e	9.50905	0
hsa-miR-211-5p	9.4781	0
hsa-miR-135b-5p	9.32562	0.0402955
hsa-miR-634	9.23122	0.00625397
hsa-miR-107	9.11303	0.0210133
hsa-miR-544a	8.91331	0
hsa-miR-103a-3p	8.67638	0.0252564
hsa-miR-502-5p	8.64288	0
hsa-miR-141-3p	8.08589	0.0119394
hsa-miR-1288	7.99615	0
hsa-miR-494	7.75825	0
hsa-miR-29b-3p	7.73254	0
hsa-miR-452-5p	7.70448	0
hsa-miR-892b	7.19363	0.0442697
hsa-miR-326	7.18869	0.00625397
hsa-miR-30d-5p	7.18835	0
hsa-miR-545-3p	7.09669	0.0168857
hsa-miR-193a-3p	7.0082	0
hsa-miR-9-5p	6.93328	0.0252564
hsa-miR-206	6.68497	0.00625397
hsa-miR-574-5p	6.60353	0
hsa-miR-520d-3p	6.53426	0
hsa-miR-200c-3p	6.48112	0
hsa-miR-150-5p	6.40394	0.00625397
hsa-miR-513b	6.35257	0
hsa-miR-663b	6.19187	0.02955
hsa-miR-486-5p	6.18639	0.0731134
hsa-miR-193b-3p	6.03798	0.0544894
hsa-miR-520c-3p	5.97852	0.00625397
hsa-miR-33a-5p	5.7827	0
hsa-miR-302c-3p	5.70731	0.0168857
hsa-miR-519d	5.65629	0.0168857
hsa-miR-767-3p	5.65279	0.0402955
hsa-miR-636	5.62683	0
hsa-miR-519c-3p	5.61051	0
hsa-miR-548d-5p	5.54331	0.00625397
hsa-miR-548c-3p	5.51136	0.0332289
hsa-miR-135a-5p	5.28239	0
hsa-miR-602	5.25195	0.0168857
hsa-miR-515-3p	5.24905	0.0252564
hsa-miR-1246	5.2359	0.0119394
hsa-miR-609	5.05534	0
hsa-miR-205-5p	4.98832	0
hsa-miR-1324	4.97218	0.0402955
hsa-miR-92b-3p	4.87268	0.0375238
hsa-miR-450b-3p	4.86882	0.0210133
hsa-miR-595	4.46817	0
hsa-miR-1539	4.40059	0.00625397
hsa-miR-557	4.3722	0
hsa-miR-212-3p	4.22007	0.0476264
hsa-miR-188-5p	4.18009	0.0844286
hsa-miR-1323	4.05504	0.0210133
hsa-miR-877-5p	4.01121	0.0210133
hsa-miR-563	3.94633	0
hsa-miR-491-3p	3.80815	0
hsa-let-7d-5p	3.769	0.0580632
hsa-miR-105-5p	3.72928	0.09062
hsa-miR-186-5p	3.68047	0.00625397
hsa-miR-498	3.67012	0
hsa-miR-876-5p	3.56562	0
hsa-miR-194-5p	3.44268	0.00625397
hsa-miR-1296	3.44066	0.0402955
hsa-miR-605	3.29448	0
hsa-miR-346	3.2795	0.09062
hsa-miR-613	3.27919	0.0544894
hsa-miR-184	3.27799	0.0119394
hsa-miR-934	3.20763	0.0332289
hsa-miR-210	2.97573	0.0210133
hsa-miR-933	2.4113	0.00625397
hsa-miR-521	2.26148	0.0513913
hsa-miR-339-3p	1.76298	0.0332289
hsa-miR-518d-3p	1.52119	0.0697708
hsa-miR-1180	-1.15479	0.073875
hsa-miR-572	-2.30859	0.0151538
hsa-miR-374a-5p	-2.64004	0
hsa-miR-374b-5p	-3.18673	0
hsa-miR-631	-3.48429	0.0656667
hsa-miR-34b-3p	-3.52544	0.0811176
hsa-miR-1179	-3.87919	0
hsa-miR-1208	-4.00462	0
hsa-miR-487a	-5.41508	0.0151538
hsa-miR-196b-5p	-5.5953	0.073875
hsa-miR-708-5p	-5.61548	0.0985
hsa-miR-760	-5.68367	0
hsa-miR-1202	-5.82123	0.0562857
hsa-miR-338-3p	-6.20793	0.0151538
hsa-miR-671-5p	-6.25787	0
hsa-miR-1185-5p	-6.30181	0
hsa-miR-28-5p	-6.71971	0
hsa-miR-181c-5p	-6.79549	0
hsa-miR-582-5p	-6.81649	0
hsa-miR-181d	-6.88218	0
hsa-miR-765	-7.66294	0.0151538
hsa-miR-153	-7.67121	0.0811176
hsa-miR-130a-3p	-7.90324	0.0151538
hsa-miR-299-3p	-8.35943	0
hsa-miR-665	-8.83039	0.0656667
hsa-miR-1291	-9.23352	0
hsa-miR-1271-5p	-10.4519	0
hsa-miR-1321	-10.9045	0
hsa-miR-152	-10.9065	0.0900571
hsa-miR-218-5p	-11.517	0
hsa-miR-424-5p	-14.0912	0
hsa-miR-497-5p	-14.363	0
hsa-miR-485-5p	-14.4802	0
hsa-miR-34c-5p	-14.6211	0.0291852
hsa-miR-654-5p	-16.6687	0
hsa-miR-195-5p	-16.9324	0
