# Supplementary material for: Detection of miRNA regulatory effect on triple negative breast cancer transcriptome
Source: BMC Genomics. 2015 Jun 1;16(Suppl 6):S4. doi: 10.1186/1471-2164-16-S6-S4 (PMC4460783; doi:10.1186/1471-2164-16-S6-S4)
Supplement: Additional File 3 — Table S2 - Predicted biological processes targeted by miRNAs identified in both Maire and TCGA datasets. The file contains one datasheet for the analysis including all samples and one datasheet for the TNBC specific results. [file 1471-2164-16-S6-S4-S3.xls]

## Sheet: Functional_Terms_AllSamples_TargetScan
MirID	Enriched_Term	Num_Targets_MAIRE	PV_Adjusted_MAIRE_(-log10)	Num_Targets_TCGA	PV_Adjusted_TCGA_(-log10)	Num_Common_Targets
hsa-miR-105-5p	TRANSMEMBRANE_RECEPTOR_PROTEIN_TYROSINE_KINASE_SIGNALING_PATHWAY	13	3.712	13	4.449	9	GAB1	IGF1R	IRS1	NTRK2	PTPRG	PTPRT	REPS2	RPS6KA5	SORBS1
hsa-miR-107	CELL_MATRIX_ADHESION	8	3.904	7	3.078	7	CDH13	CDK6	ITGA10	ITGA11	PTEN	THY1	TSC1
hsa-miR-107	CELL_SUBSTRATE_ADHESION	8	3.82	7	3.008	7	CDH13	CDK6	ITGA10	ITGA11	PTEN	THY1	TSC1
hsa-miR-107	PID_AVB3_INTEGRIN_PATHWAY	10	3.032	12	4.256	7	COL16A1	COL6A3	FGF2	GPR124	PIK3R1	TGFBR2	VCL
hsa-miR-107	REGULATION_OF_CELL_MIGRATION	6	3.094	6	3.069	5	AMOT	CDH13	PTEN	THY1	VCL
hsa-miR-141-3p	BASOLATERAL_PLASMA_MEMBRANE	9	4.386	9	3.95	7	ATP7A	LAYN	LIMA1	MET	NEXN	SORBS1	VCL
hsa-miR-141-3p	CELL_SUBSTRATE_ADHERENS_JUNCTION	5	3.067	6	3.783	5	LAYN	LIMA1	NEXN	SORBS1	VCL
hsa-miR-141-3p	TRANSMEMBRANE_RECEPTOR_PROTEIN_KINASE_ACTIVITY	11	4.457	15	7.047	10	ACVR1C	ACVR2A	ERBB4	FGFR1	KDR	MET	PDGFRA	PDGFRB	PDGFRL	TGFBR2
hsa-miR-150-5p	ESTABLISHMENT_OF_VESICLE_LOCALIZATION	5	4.041	5	4.978	5	AP1M2	SEPT5	SHROOM2	SNAP29	STX5
hsa-miR-150-5p	VESICLE_LOCALIZATION	5	3.797	5	4.727	5	AP1M2	SEPT5	SHROOM2	SNAP29	STX5
hsa-miR-15b-5p	REACTOME_INSULIN_RECEPTOR_SIGNALLING_CASCADE	15	4.416	13	3.536	6	FGF2	FGF7	IRS1	MAPK3	PIK3R1	TSC1
hsa-miR-15b-5p	REACTOME_PI3K_CASCADE	13	4.183	12	3.821	5	FGF2	FGF7	IRS1	PIK3R1	TSC1
hsa-miR-15b-5p	REACTOME_SIGNALING_BY_INSULIN_RECEPTOR	15	3.334	14	3.117	6	FGF2	FGF7	IRS1	MAPK3	PIK3R1	TSC1
hsa-miR-16-5p	REACTOME_INSULIN_RECEPTOR_SIGNALLING_CASCADE	16	3.723	14	4.532	7	FGF2	FGF7	FGFR1	GRB10	IRS1	PIK3R1	TSC1
hsa-miR-16-5p	REACTOME_PI3K_CASCADE	14	3.657	13	4.869	6	FGF2	FGF7	FGFR1	IRS1	PIK3R1	TSC1
hsa-miR-19a-3p	CELL_MATRIX_ADHESION	9	4.472	10	5.141	8	CDH13	ECM2	ITGA11	PTEN	RASA1	SORBS1	TESK2	TSC1
hsa-miR-19a-3p	CELL_SUBSTRATE_ADHESION	9	4.375	10	5.031	8	CDH13	ECM2	ITGA11	PTEN	RASA1	SORBS1	TESK2	TSC1
hsa-miR-19a-3p	ECM	15	4.255	17	5.166	13	COL1A2	F13A1	FBLN1	FBN1	IGF1	IGF1R	ITGB5	LAMA4	SPARC	SPOCK1	TGFBR2	THBS1	TIMP3
hsa-miR-19a-3p	FOCAL_ADHESION_FORMATION	4	3.176	4	3.088	4	PTEN	SORBS1	TESK2	TSC1
hsa-miR-19b-3p	CELL_MATRIX_ADHESION	9	4.17	9	4.728	7	ECM2	ITGA11	PTEN	RASA1	SORBS1	TESK2	TSC1
hsa-miR-19b-3p	CELL_SUBSTRATE_ADHESION	9	4.075	9	4.63	7	ECM2	ITGA11	PTEN	RASA1	SORBS1	TESK2	TSC1
hsa-miR-19b-3p	ECM	16	4.385	16	5.256	14	COL1A2	F13A1	FBLN1	FBN1	IGF1	IGF1R	ITGB5	LAMA4	MMP13	SPARC	SPOCK1	TGFBR2	THBS1	TIMP3
hsa-miR-19b-3p	FOCAL_ADHESION_FORMATION	4	3.03	4	3.301	4	PTEN	SORBS1	TESK2	TSC1
hsa-miR-200c-3p	CORDENONSI_YAP_CONSERVED_SIGNATURE	9	3.297	11	3.747	9	AMOTL2	DAB2	DLC1	DUSP1	ETV5	FGF2	FSTL1	LHFP	PMP22
hsa-miR-205-5p	KEGG_ENDOCYTOSIS	20	3.677	17	4.263	13	AP2B1	ARF6	CHMP5	CLTC	ERBB3	HSPA8	NEDD4L	RAB11FIP1	RAB22A	RAB5B	RNF41	STAM	STAMBP
hsa-miR-20a-5p	KEGG_ENDOCYTOSIS	25	3.047	27	5.831	21	ARRB1	DAB2	EEA1	ERBB3	ERBB4	F2R	GIT2	IGF1R	KDR	NEDD4	NEDD4L	PDGFRA	PSD3	RAB11FIP1	RAB11FIP5	RAB31	RAB5B	RABEP1	RET	STAM2	VPS37C
hsa-miR-26a-5p	NUCLEAR_ENVELOPE	12	3.136	10	3.085	8	IPO7	KPNA1	KPNA3	NRM	NUP153	NUP62	RANBP2	SUMO1
hsa-miR-26a-5p	NUCLEAR_MEMBRANE	10	3.393	9	3.729	7	IPO7	KPNA1	KPNA3	NUP153	NUP62	RANBP2	SUMO1
hsa-miR-26a-5p	NUCLEAR_MEMBRANE_PART	10	4.059	8	3.549	7	IPO7	KPNA1	KPNA3	NUP153	NUP62	RANBP2	SUMO1
hsa-miR-26a-5p	NUCLEAR_PORE	10	5.335	8	4.549	7	IPO7	KPNA1	KPNA3	NUP153	NUP62	RANBP2	SUMO1
hsa-miR-26a-5p	PORE_COMPLEX	12	6.469	9	4.929	8	IPO7	KPNA1	KPNA3	NUP153	NUP62	RANBP2	SUMO1	VDAC1
hsa-miR-26a-5p	REACTOME_ANTIVIRAL_MECHANISM_BY_IFN_STIMULATED_GENES	12	3.551	11	4.115	8	KPNA1	KPNA2	KPNA3	KPNA4	NUP153	NUP62	NUPL1	RANBP2
hsa-miR-26a-5p	REACTOME_INTERACTIONS_OF_VPR_WITH_HOST_CELLULAR_PROTEINS	9	4.203	7	3.47	6	HMGA1	KPNA1	NUP153	NUP62	NUPL1	RANBP2
hsa-miR-26a-5p	REACTOME_TRANSPORT_OF_MATURE_MRNA_DERIVED_FROM_AN_INTRONLESS_TRANSCRIPT	8	3.409	7	3.47	5	CPSF2	NUP153	NUP62	NUPL1	RANBP2
hsa-miR-26a-5p	REACTOME_TRANSPORT_OF_RIBONUCLEOPROTEINS_INTO_THE_HOST_NUCLEUS	8	4.074	6	3.158	5	KPNA1	NUP153	NUP62	NUPL1	RANBP2
hsa-miR-29b-3p	KEGG_ECM_RECEPTOR_INTERACTION	10	3.069	21	11.48	9	COL11A1	COL1A1	COL3A1	COL4A2	COL5A1	COL5A2	COL6A1	ITGA11	THBS2
hsa-miR-29b-3p	PID_AVB3_INTEGRIN_PATHWAY	10	3.466	16	7.82	7	COL11A1	COL1A1	COL3A1	COL5A1	COL5A2	COL6A1	VCL
hsa-miR-29b-3p	PID_INTEGRIN1_PATHWAY	11	4.673	20	12.687	8	COL11A1	COL1A1	COL3A1	COL5A1	COL5A2	COL6A1	ITGA11	THBS2
hsa-miR-29b-3p	REACTOME_COLLAGEN_FORMATION	10	4.43	24	18.752	9	COL11A1	COL1A1	COL22A1	COL3A1	COL4A2	COL5A1	COL5A2	COL6A1	SERPINH1
hsa-miR-29b-3p	REACTOME_NCAM1_INTERACTIONS	7	3.368	9	4.949	6	COL1A1	COL3A1	COL4A2	COL5A1	COL5A2	COL6A1
hsa-miR-301a-3p	LIGAND_DEPENDENT_NUCLEAR_RECEPTOR_ACTIVITY	6	3.735	7	4.529	5	AR	NR3C1	NR3C2	PGR	PTGER3
hsa-miR-301a-3p	STEROID_HORMONE_RECEPTOR_ACTIVITY	4	3.075	5	4.105	4	AR	NR3C1	NR3C2	PGR
hsa-miR-301a-3p	TRANSMEMBRANE_RECEPTOR_PROTEIN_KINASE_ACTIVITY	9	4.205	9	3.938	6	ACVR1	ACVR1C	ACVR2A	ERBB4	PDGFRA	TGFBR2
hsa-miR-326	KEGG_AXON_GUIDANCE	16	3.674	14	3.051	4	EPHB3	KRAS	LIMK2	UNC5B
hsa-miR-326	REACTOME_AXON_GUIDANCE	24	3.402	23	3.515	6	ABL2	DPYSL3	ENAH	KRAS	LIMK2	UNC5B
hsa-miR-33a-5p	BASEMENT_MEMBRANE	7	3.174	7	3.168	6	ERBB2IP	LAMC1	NID2	SGCD	SGCG	SSPN
hsa-miR-33a-5p	EXTRACELLULAR_MATRIX	18	6.957	19	7.668	16	ADAMTS5	COL3A1	COL5A1	COL5A2	COL6A3	ERBB2IP	KAL1	LAMC1	LTBP2	MGP	NID2	POSTN	SGCD	SGCG	SSPN	VCAN
hsa-miR-33a-5p	EXTRACELLULAR_MATRIX_PART	12	5.575	11	4.76	10	COL3A1	COL5A1	COL5A2	COL6A3	ERBB2IP	LAMC1	NID2	SGCD	SGCG	SSPN
hsa-miR-33a-5p	ORGAN_DEVELOPMENT	40	3.177	49	6.008	28	ADAM12	COL5A2	COL6A3	EMP1	FGF7	FGFR1	FLI1	FRZB	FST	GHR	IGFBP4	LAMC1	MAFB	MEF2C	MGP	MKL2	NOTCH2	PCDH18	PKD2	POSTN	RASA1	SGCD	SGCG	SNAI2	SNRK	SOCS5	SPARC	TWIST1
hsa-miR-33a-5p	PROTEINACEOUS_EXTRACELLULAR_MATRIX	18	7.098	19	7.818	16	ADAMTS5	COL3A1	COL5A1	COL5A2	COL6A3	ERBB2IP	KAL1	LAMC1	LTBP2	MGP	NID2	POSTN	SGCD	SGCG	SSPN	VCAN
hsa-miR-92a-3p	POST_GOLGI_VESICLE_MEDIATED_TRANSPORT	5	4.12	5	3.982	5	MON2	RAB14	SCAMP1	SNAP23	STEAP2

## Sheet: Functional_Terms_TNBCSamples_TargetScan
MirID	Enriched_Term	Num_Targets_MAIRE	PV_Adjusted_MAIRE_(-log10)	Num_Targets_TCGA	PV_Adjusted_TCGA_(-log10)	Num_Common_Targets
hsa-miR-18a-5p	REACTOME_CIRCADIAN_CLOCK	7	3.096	7	3.36	4	MEF2C	NCOA2	NCOA3	SREBF1
hsa-miR-19a-3p	ECM	15	4.628	15	4.14	11	COL1A2	F13A1	FBN1	IGF1	ITGA2	ITGB5	LAMA4	SPARC	SPOCK1	THBS1	TIMP3
hsa-miR-19a-3p	PID_INTEGRIN3_PATHWAY	8	3.479	9	3.946	6	COL1A2	FBN1	FGB	LAMA4	PDGFRB	THBS1
hsa-miR-20b-5p	ST_ERK1_ERK2_MAPK_PATHWAY	8	3.036	8	3.762	5	CREB5	EEF2K	MKNK2	RAP1A	SOS1
hsa-miR-29a-3p	COLLAGEN	7	4.765	6	4.179	6	COL11A1	COL1A2	COL3A1	COL5A1	COL5A2	COL5A3
hsa-miR-29a-3p	REACTOME_COLLAGEN_FORMATION	11	4.966	9	4.062	6	COL11A1	COL1A2	COL3A1	COL5A1	COL5A2	COL5A3
hsa-miR-29a-3p	REACTOME_EXTRACELLULAR_MATRIX_ORGANIZATION	11	3.312	10	3.342	6	COL11A1	COL1A2	COL3A1	COL5A1	COL5A2	COL5A3
hsa-miR-29c-3p	REACTOME_COLLAGEN_FORMATION	15	7.602	9	4.57	6	COL22A1	COL2A1	COL4A1	COL4A2	COL5A3	SERPINH1
hsa-miR-29c-3p	REACTOME_EXTRACELLULAR_MATRIX_ORGANIZATION	15	5.179	10	3.867	6	COL22A1	COL2A1	COL4A1	COL4A2	COL5A3	SERPINH1
hsa-miR-363-3p	LEADING_EDGE	7	3.298	8	3.306	6	ABI1	ITGA5	MYH9	MYO5A	PDPN	TSC1
hsa-miR-363-3p	REACTOME_SMOOTH_MUSCLE_CONTRACTION	6	4.082	7	4.393	6	CALD1	CALM3	MYLK	SORBS1	TPM4	VCL
hsa-miR-423-5p	REACTOME_SIGNALING_BY_ILS	13	3.146	13	3.311	5	MAPK3	NOD2	PIK3R2	TNIP2	VAV1
hsa-miR-429	CORDENONSI_YAP_CONSERVED_SIGNATURE	10	3.185	10	3.672	6	DAB2	DLC1	DUSP1	FGF2	FSTL1	LHFP
hsa-miR-93-5p	BIOCARTA_P53_PATHWAY	5	3.308	5	3.189	5	ATM	CCND1	CDKN1A	RB1	TIMP3
